# Supplementary material for: Exome, transcriptome and miRNA analysis don’t reveal any molecular markers of TKI efficacy in primary CML patients
Source: BMC Med Genomics. 2019 Mar 13;12(Suppl 2):37. doi: 10.1186/s12920-019-0481-z (PMC6416830; doi:10.1186/s12920-019-0481-z)
Supplement: Supplementary file 1 — Table S1. List of primers. (XLSX 10 kb) [file 12920_2019_481_MOESM1_ESM.xlsx]

## Sheet: Лист1
Gene	Product length, bp	Primers
DAZAP2	184	Forward	5’-AGTGCTGGTGGAAGGAGGGT-3’
		Reverse	5’-GCCACCATCTGAACCACCCA-3’
		TaqMan Probe	5’-GCTGGGGCTACTGCTGGCAACATTCCTC-3’
UBA52	142	Forward	5’-GCCGCACTCTCTCAGACTAC-3’
		Reverse	5’-TAGCACTTGCGGCAGATCAT-3’
		TaqMan Probe	5’-CCCTGCACCTGGTGTTGCGCCTGCG-3’
PRR13	149	Forward	5’-TGACTAGGAAGAGCCGAGACT-3’
		Reverse	5’-ACCTCCAGGGCACCCAAT-3’
		TaqMan Probe	5’-AACGCAGCAAGCCCAGGCGGCGGTG-3’
ATG7	104	Forward	5’-CAGCAGTGACGATCGGATGA-3’
		Reverse	5’-GGCTGACGGGAAGGACATTA-3’
		TaqMan Probe	5’-CTTGGGCTTGTGCCTCACCAGATCCGGGGA-3’
ACTB	144	Forward	5’-CCTGGCACCCAGCACAAT-3’
		Reverse	5’-GGGCCGGACTCGTCATAC-3’
