# Supplementary material for: Exome, transcriptome and miRNA analysis don’t reveal any molecular markers of TKI efficacy in primary CML patients
Source: BMC Med Genomics. 2019 Mar 13;12(Suppl 2):37. doi: 10.1186/s12920-019-0481-z (PMC6416830; doi:10.1186/s12920-019-0481-z)
Supplement: Supplementary file 2 — Table S2. Pathways enriched with genes regulated by the selected miRNAs. (XLSX 11 kb) [file 12920_2019_481_MOESM2_ESM.xlsx]

## Sheet: Лист1
#	KEGG pathway	p-value	Genes
1	Pathways in cancer (hsa05200)	9.5*10-14	27 genes
			(FOS, WNT16, BCL2, CDKN1B, IGF1R, KRAS, TPM3, MMP2, CASP3, SMAD4, CTNNB1, MMP1, E2F3, MYC, GLI1, KIT, PTGS2, WNT3A, CDKN1A, MAP2K1, SMO, WNT2, STAT1, PTEN, DVL2, TGFBR2, CCDC6)
2	Hepatitis B (hsa05161)	1.12*10-10	17 genes
3	Colorectal cancer (hsa05210)	4.27*10-9	9 genes
4	Bladder cancer (hsa05219)	5.45*10-8	8 genes
5	Thyroid cancer (hsa05216)	5.72*10-7	6 genes
6	HTLV-I infection (hsa05166)	3.99*10-6	19 genes
7	Endometrial cancer (hsa05213)	1.04*10-5	6 genes
8	p53 signaling pathway (hsa04115)	1.69*10-5	8 genes
9	Basal cell carcinoma (hsa05217)	1.69*10-5	7 genes
10	Prostate cancer (hsa05215)	1.83*10-5	9 genes
11	Long-term depression (hsa04730)	2.44*10-5	7 genes
12	Toll-like receptor signaling pathway (hsa04620)	0.00018	9 genes
13	Chronic myeloid leukemia (hsa05220)	0.00018	8 genes
			(CDKN1B, KRAS, SMAD4, E2F3, MYC, CDKN1A, MAP2K1, TGFBR2)
14	Adherens junction (hsa04520)	0.00039	8 genes
15	Osteoclast differentiation (hsa04380)	0.00046	9 genes
16	Melanogenesis (hsa04916)	0.0007	9 genes
17	Notch signaling pathway (hsa04330)	0.00291	5 genes
18	PI3K-Akt signaling pathway (hsa04151)	0.00316	17 genes
19	VEGF signaling pathway (hsa04370)	0.00368	6 genes
20	Complement and coagulation cascades (hsa04610)	0.00462	6 genes
21	Hedgehog signaling pathway (hsa04340)	0.00554	5 genes
22	GnRH signaling pathway (hsa04912)	0.00684	7 genes
23	Glioma (hsa05214)	0.00841	6 genes
24	Melanoma (hsa05218)	0.01028	6 genes
25	Apoptosis (hsa04210)	0.01028	6 genes
26	Amyotrophic lateral sclerosis (ALS) (hsa05014)	0.01045	5 genes
27	Pertussis (hsa05133)	0.01045	6 genes
28	Wnt signaling pathway (hsa04310)	0.01062	10 genes
29	Dorso-ventral axis formation (hsa04320)	0.01173	3 genes
30	MAPK signaling pathway (hsa04010)	0.01802	14 genes
31	Measles (hsa05162)	0.02033	8 genes
32	Small cell lung cancer (hsa05222)	0.02033	6 genes
33	Transcriptional misregulation in cancer (hsa05202)	0.02091	10 genes
34	Pancreatic cancer (hsa05212)	0.02106	6 genes
35	Non-small cell lung cancer (hsa05223)	0.0265	4 genes
36	TGF-beta signaling pathway (hsa04350)	0.03013	5 genes
37	Cell cycle (hsa04110)	0.03517	9 genes
38	Glycerophospholipid metabolism (hsa00564)	0.03998	5 genes
39	Fc epsilon RI signaling pathway (hsa04664)	0.03998	5 genes
40	Acute myeloid leukemia (hsa05221)	0.0419	4 genes
			(KRAS, MYC, KIT, MAP2K1)
